# Supplementary material for: The Effects of Soil Moisture on the Pupation, Survival, and Emergence of the Tomato Leafminer, Tuta absoluta
Source: Insects. 2026 Jun 8;17(6):603. doi: 10.3390/insects17060603 (PMC13299490; doi:10.3390/insects17060603)
Supplement: Supplementary file 1 [file insects-17-00603-s001.zip]

Archive with 1 entries (1 files):
- insects-4299549-supplementary.pdf
